# Supplementary material for: Emergence of Dip2-mediated specific DAG-based PKC signalling axis in eukaryotes
Source: eLife. 2025 May 6;14:RP104011. doi: 10.7554/eLife.104011 (PMC12055004; doi:10.7554/eLife.104011)
Supplement: Figure 1—source data 8. — PDF file containing original spot assay plate images for Figure 1F, indicating the relevant spots and treatments. [file elife-104011-fig1-data8.zip]

Archive with 2 entries (1 files):
- Figure 1-source data 8/
- Figure 1-source data 8/Related to Fig 1F.pdf
