# Supplementary material for: Emergence of Dip2-mediated specific DAG-based PKC signalling axis in eukaryotes
Source: eLife. 2025 May 6;14:RP104011. doi: 10.7554/eLife.104011 (PMC12055004; doi:10.7554/eLife.104011)
Supplement: Figure 1—source data 9. — Original files for spot assay plate images displayed in Figure 1F. [file elife-104011-fig1-data9.zip]

Archive with 5 entries (4 files):
- Figure 1-source data 9/
- Figure 1-source data 9/Related_to_Fig_1F_cerco.jpg
- Figure 1-source data 9/Related_to_Fig_1F_Control.jpg
- Figure 1-source data 9/Related_to_Fig_1F_CR.jpg
- Figure 1-source data 9/Related_to_Fig_1F_CR_cerco.jpg
