# Supplementary material for: Emergence of Dip2-mediated specific DAG-based PKC signalling axis in eukaryotes
Source: eLife. 2025 May 6;14:RP104011. doi: 10.7554/eLife.104011 (PMC12055004; doi:10.7554/eLife.104011)
Supplement: Figure 1—source data 11. — Original files for western blot analysis displayed in Figure 1G. [file elife-104011-fig1-data11.zip]

Archive with 4 entries (3 files):
- Figure 1-source data 11/
- Figure 1-source data 11/Related to Fig 1G Pgk1.xlsx.jpg
- Figure 1-source data 11/Related to Fig 1G pSlt2.xlsx.jpg
- Figure 1-source data 11/Related to Fig 1G Slt2.xlsx.jpg
