# Supplementary material for: Emergence of Dip2-mediated specific DAG-based PKC signalling axis in eukaryotes
Source: eLife. 2025 May 6;14:RP104011. doi: 10.7554/eLife.104011 (PMC12055004; doi:10.7554/eLife.104011)
Supplement: Figure 1—figure supplement 1—source data 2. [file elife-104011-fig1-figsupp1-data2.zip]

Archive with 4 entries (3 files):
- Figure 1. figure supplement 1-Source data 2/
- Figure 1. figure supplement 1-Source data 2/Related to Figure 1. figure supplement 1 CFW.tif
- Figure 1. figure supplement 1-Source data 2/Related to Figure 1. figure supplement 1 Control.tif
- Figure 1. figure supplement 1-Source data 2/Related to Figure 1. figure supplement 1 CR.tif
