# Supplementary material for: Emergence of Dip2-mediated specific DAG-based PKC signalling axis in eukaryotes
Source: eLife. 2025 May 6;14:RP104011. doi: 10.7554/eLife.104011 (PMC12055004; doi:10.7554/eLife.104011)
Supplement: Figure 1—figure supplement 2—source data 1. [file elife-104011-fig1-figsupp2-data1.zip]

Archive with 2 entries (1 files):
- Figure 1. figure supplement 2-Source data 1/
- Figure 1. figure supplement 2-Source data 1/Source data Figure 1. figure supplement 2A.pdf
