# Supplementary material for: Emergence of Dip2-mediated specific DAG-based PKC signalling axis in eukaryotes
Source: eLife. 2025 May 6;14:RP104011. doi: 10.7554/eLife.104011 (PMC12055004; doi:10.7554/eLife.104011)
Supplement: Figure 2—source data 3. — Original files for western blot analysis displayed in Figure 2C–E. [file elife-104011-fig2-data3.zip]

Archive with 4 entries (3 files):
- Figure 2-source data 3/
- Figure 2-source data 3/Related to Fig 2C.tif
- Figure 2-source data 3/Related to Fig 2D.tif
- Figure 2-source data 3/Related to Fig 2E.tif
