# Supplementary material for: Emergence of Dip2-mediated specific DAG-based PKC signalling axis in eukaryotes
Source: eLife. 2025 May 6;14:RP104011. doi: 10.7554/eLife.104011 (PMC12055004; doi:10.7554/eLife.104011)
Supplement: Figure 3—source data 1. — Excel file containing raw values for DAG intensities displayed in Figure 3A–C and F. [file elife-104011-fig3-data1.zip]

Archive with 5 entries (4 files):
- Figure 3- source data 1/
- Figure 3- source data 1/Figure 3- source data 3A.xlsx
- Figure 3- source data 1/Figure 3- source data 3B.xlsx
- Figure 3- source data 1/Figure 3- source data 3C.xlsx
- Figure 3- source data 1/Figure 3- source data 3F.xlsx
