# Supplementary material for: Emergence of Dip2-mediated specific DAG-based PKC signalling axis in eukaryotes
Source: eLife. 2025 May 6;14:RP104011. doi: 10.7554/eLife.104011 (PMC12055004; doi:10.7554/eLife.104011)
Supplement: Figure 3—source data 3. — Original files for spot assay plate images displayed in Figure 3D. [file elife-104011-fig3-data3.zip]

Archive with 5 entries (4 files):
- Figure 3- source data 3/
- Figure 3- source data 3/Related to 3D CFW 1.tif
- Figure 3- source data 3/Related to 3D CFW 2.tif
- Figure 3- source data 3/Related to 3D control 2.tif
- Figure 3- source data 3/Related to 3D control.tif
