# Supplementary material for: Emergence of Dip2-mediated specific DAG-based PKC signalling axis in eukaryotes
Source: eLife. 2025 May 6;14:RP104011. doi: 10.7554/eLife.104011 (PMC12055004; doi:10.7554/eLife.104011)
Supplement: Figure 3—source data 4. — PDF file containing original western blots for Figure 3E, indicating the relevant bands. [file elife-104011-fig3-data4.zip]

Archive with 2 entries (1 files):
- Figure 3- source data 4/
- Figure 3- source data 4/Related to Fig 3E.pdf
