# Supplementary material for: Emergence of Dip2-mediated specific DAG-based PKC signalling axis in eukaryotes
Source: eLife. 2025 May 6;14:RP104011. doi: 10.7554/eLife.104011 (PMC12055004; doi:10.7554/eLife.104011)
Supplement: Figure 3—source data 5. [file elife-104011-fig3-data5.zip]

Archive with 4 entries (3 files):
- Figure 3- source data 5/
- Figure 3- source data 5/Related to Fig 3E pSlt2.jpg
- Figure 3- source data 5/Related to Fig 3E Slt2.tif
- Figure 3- source data 5/Related to Fig 3E.tif
