# Supplementary material for: Emergence of Dip2-mediated specific DAG-based PKC signalling axis in eukaryotes
Source: eLife. 2025 May 6;14:RP104011. doi: 10.7554/eLife.104011 (PMC12055004; doi:10.7554/eLife.104011)
Supplement: Figure 3—source data 7. — Original files for spot assay plate images displayed in Figure 3G. [file elife-104011-fig3-data7.zip]

Archive with 3 entries (2 files):
- Figure 3- source data 7/
- Figure 3- source data 7/Related to Fig 3G .tif
- Figure 3- source data 7/Related to Fig 3G control.tif
