# Supplementary material for: Emergence of Dip2-mediated specific DAG-based PKC signalling axis in eukaryotes
Source: eLife. 2025 May 6;14:RP104011. doi: 10.7554/eLife.104011 (PMC12055004; doi:10.7554/eLife.104011)
Supplement: Figure 3—figure supplement 1—source data 4. [file elife-104011-fig3-figsupp1-data4.zip]

Archive with 4 entries (3 files):
- Figure 3. figure supplement 1- Source data 4/
- Figure 3. figure supplement 1- Source data 4/Figure 3. figure supplement 1B CFW.tif
- Figure 3. figure supplement 1- Source data 4/Figure 3. figure supplement 1B control.tif
- Figure 3. figure supplement 1- Source data 4/Figure 3. figure supplement 1B CR.tif
