# Supplementary material for: Emergence of Dip2-mediated specific DAG-based PKC signalling axis in eukaryotes
Source: eLife. 2025 May 6;14:RP104011. doi: 10.7554/eLife.104011 (PMC12055004; doi:10.7554/eLife.104011)
Supplement: Figure 4—source data 4. — Original files for western blot analysis displayed in Figure 4D. [file elife-104011-fig4-data4.zip]

Archive with 4 entries (3 files):
- Figure 4- source data 4/
- Figure 4- source data 4/Related to Fig 4D Gapdh.tif
- Figure 4- source data 4/Related to Fig 4D pSlt2.tif
- Figure 4- source data 4/Related to Fig 4D Slt2.tif
