# Supplementary material for: Emergence of Dip2-mediated specific DAG-based PKC signalling axis in eukaryotes
Source: eLife. 2025 May 6;14:RP104011. doi: 10.7554/eLife.104011 (PMC12055004; doi:10.7554/eLife.104011)
Supplement: Figure 4—source data 7. — Original files for western blot analysis displayed in Figure 4F. [file elife-104011-fig4-data7.zip]

Archive with 4 entries (3 files):
- Figure 4- source data 7/
- Figure 4- source data 7/Related to Fig 4F pSlt2.tif
- Figure 4- source data 7/Related to Fig 4F Slt2.tif
- Figure 4- source data 7/Related to Fig 4F Tpi1.tif
