# Supplementary material for: Emergence of Dip2-mediated specific DAG-based PKC signalling axis in eukaryotes
Source: eLife. 2025 May 6;14:RP104011. doi: 10.7554/eLife.104011 (PMC12055004; doi:10.7554/eLife.104011)
Supplement: Figure 4—figure supplement 1—source data 1. [file elife-104011-fig4-figsupp1-data1.zip]

Archive with 4 entries (3 files):
- Figure 4. figure supplement 1- Source data 1/
- Figure 4. figure supplement 1- Source data 1/Figure 4. figure supplement 1A.xlsx
- Figure 4. figure supplement 1- Source data 1/Figure 4. figure supplement 1B.xlsx
- Figure 4. figure supplement 1- Source data 1/Figure 4. figure supplement 1C.xlsx
