# Supplementary material for: Emergence of Dip2-mediated specific DAG-based PKC signalling axis in eukaryotes
Source: eLife. 2025 May 6;14:RP104011. doi: 10.7554/eLife.104011 (PMC12055004; doi:10.7554/eLife.104011)
Supplement: Figure 4—figure supplement 2—source data 3. [file elife-104011-fig4-figsupp2-data3.zip]

Archive with 2 entries (1 files):
- Figure 4. figure supplement 2- Source data 3/
- Figure 4. figure supplement 2- Source data 3/Related to Figure 4. figure supplement 2C.pdf
