# Supplementary material for: Emergence of Dip2-mediated specific DAG-based PKC signalling axis in eukaryotes
Source: eLife. 2025 May 6;14:RP104011. doi: 10.7554/eLife.104011 (PMC12055004; doi:10.7554/eLife.104011)
Supplement: Figure 5—source data 2. — Excel file containing correlation coefficient values for bar graphs displayed in Figure 5D. [file elife-104011-fig5-data2.zip]

Archive with 2 entries (1 files):
- Figure 5- source data 2/
- Figure 5- source data 2/Figure 5- souce data 5D.xlsx
