# Supplementary material for: Emergence of Dip2-mediated specific DAG-based PKC signalling axis in eukaryotes
Source: eLife. 2025 May 6;14:RP104011. doi: 10.7554/eLife.104011 (PMC12055004; doi:10.7554/eLife.104011)
Supplement: Figure 5—source data 4. — Excel file containing correlation coefficient values for bar graphs displayed in Figure 5F. [file elife-104011-fig5-data4.zip]

Archive with 2 entries (1 files):
- Figure 5- source data 4/
- Figure 5- source data 4/Figure 5- source data 5F.xlsx
